# Supplementary material for: Infants’ cortex undergoes microstructural growth coupled with myelination during development
Source: Commun Biol. 2021 Oct 14;4:1191. doi: 10.1038/s42003-021-02706-w (PMC8516989; doi:10.1038/s42003-021-02706-w)
Supplement: Supplementary file 4 — Supplementary Data 1 [file 42003_2021_2706_MOESM4_ESM.xlsx]

## Sheet: Figure1
	quantitative T1 [s]						diffusion Mean Diffusivity [mm^2]/sec
Right hemisphere		Region						Region
	Infants' age in days	V1	A1	S1	M1		Infants' age in days	V1	A1	S1	M1
	29	2.0371	1.9817	2.1144	2.0462		85	0.0011	0.0012	0.0012	0.0013
	85	1.8688	1.8569	1.9625	2.0596		185	0.0011	0.0012	0.0011	0.0012
	185	1.694	1.8077	1.7329	1.7674		23	0.0012	0.0012	0.0011	0.0012
	23	2.0388	2.047	2.0502	2.0843		101	0.0011	0.0012	0.0011	0.0011
	101	1.7511	2.0099	1.7738	1.8378		189	0.001	0.001	0.0011	0.0011
	189	1.7093	1.7148	1.6942	1.7466		24	0.0012	0.0012	0.0012	0.0014
	24	2.1057	1.9635	2.0086	2.0605		91	0.0011	0.0011	0.0011	0.0011
	91	1.7736	1.8684	2.0086	1.8835		189	0.001	0.0011	0.001	0.0011
	189	1.6939	1.5641	1.7753	1.8472		37	0.0012	0.0014	0.0013	0.0014
	37	1.9515	2.0103	2.1038	2.1848		95	0.0012	0.0013	0.0013	0.0013
	95	1.8908	1.8886	2.0306	2.0323		179	0.001	0.0011	0.0012	0.0011
	179	1.6973	1.7375	1.8312	1.7617		83	0.0011	0.0011	0.0011	0.0011
	83	1.8777	1.9296	2.0069	2.0435		181	0.0011	0.001	0.0011	0.0011
	181	1.7072	1.8083	1.7415	1.8506		24	0.0012	0.0012	0.0012	0.0013
	24	2.0014	2.0207	2.1101	1.9891		78	0.0011	0.0012	0.0012	0.0012
	78	1.9279	1.9018	1.9751	1.9803		167	0.001	0.0012	0.0011	0.0011
	167	1.721	1.7267	1.8217	1.7508		104	0.0011	0.0011	0.0011	0.0011
	8	1.9861	2.1004	2.0359	2.0605		181	0.001	0.001	0.001	0.0011
	104	1.8479	1.8044	1.7895	1.8593		31	0.0011	0.0011	0.0012	0.0012
	181	1.6583	1.7346	1.8042	1.7333		79	0.0011	0.0011	0.0011	0.0011
	31	1.8042	2.0102	2.1313	1.9772		174	0.001	0.0011	0.0011	0.0011
	79	1.8047	1.8549	1.9712	1.8982		104	0.0011	0.0011	0.0011	0.0011
	174	1.6011	1.7068	1.7685	1.7158		195	0.001	0.0011	0.0011	0.0011
	104	1.8345	2.016	1.8377	1.8807		18	0.0012	0.0012	0.0012	0.0013
	195	1.6743	1.727	1.7425	1.7212		22	0.0013	0.0012	0.0013	0.0013
	18	1.9512	1.918	2.0602	1.9322		106	0.0011	0.0012	0.0012	0.0013
	22	2.1105	2.054	2.1096	2.104		177	0.001	0.0011	0.0011	0.0011
	106	1.705	1.7189	1.7923	1.862		30	0.0011	0.0012	0.0012	0.0013
	177	1.6894	1.7899	1.7955	1.7392
	30	1.9579	1.9092	2.0313	2.1448

## Sheet: Figure2
quant T1 [sec]		Dorsal Regions											Ventral Regions
Right hemisphere	Infants' age in days	V1d	V2d	V3d	V3a	V3b	IPS0	IPS1	IPS2	IPS3		Infants' age in days	V1v	V2v	V3v	hV4	VO1	VO2	PHC1	PHC2
	29	2.0863	2.1691	2.1573	2.1496	2.1358	2.2884	2.2832	2.1622	2.2118		29	2.0304	2.0825	2.1718	2.1474	2.1637	2.1763	2.1708	2.196
	85	1.8672	1.9613	1.9479	1.9657	2.0143	2.0392	2.0618	2.0339	2.0365		85	1.8589	1.9243	1.9363	1.9813	1.9867	1.9497	1.9225	1.9154
	185	1.6713	1.7643	1.7458	1.7898	1.6308	1.6502	1.709	1.737	1.7598		185	1.6564	1.7663	1.8138	1.7316	1.8079	1.7877	1.7404	1.8137
	23	2.037	2.0759	2.1368	2.0826	2.1557	2.1505	2.2373	2.2165	2.1873		23	2.121	2.124	2.0335	1.9917	2.0509	2.1062	2.1098	2.1745
	101	1.778	1.7206	1.8504	1.8931	1.9629	1.9635	2.0462	1.9554	1.9721		101	1.7378	1.8405	1.9021	1.9353	1.8734	1.8897	1.9527	1.9268
	189	1.7223	1.721	1.7148	1.7289	1.754	1.7947	1.7795	1.7665	1.8562		189	1.6718	1.7169	1.7038	1.7301	1.7688	1.7583	1.7962	1.8211
	24	2.0487	2.1559	2.2699	2.2639	2.3236	2.3818	2.3904	2.3662	2.4273		24	2.124	2.072	2.2285	2.1707	2.1867	2.3347	2.1984	2.1563
	91	1.7906	1.8185	1.8444	1.9346	1.9937	1.9112	2.0255	2.106	2.0398		91	1.833	1.8595	1.8418	1.8982	1.9142	1.9542	1.9409	2.0197
	189	1.6716	1.7906	1.7179	1.8791	1.7875	1.6697	1.6872	1.9064	1.8301		189	1.7559	1.7165	1.6791	1.7528	1.7413	1.7028	1.7417	1.7885
	37	1.9193	2.0662	2.3042	2.2177	2.1685	2.2185	2.2238	2.2296	2.2884		37	1.8255	1.8583	2.0342	2.1487	2.2672	2.1042	2.1034	2.2509
	95	1.8904	1.9973	1.9724	2.0053	2.0113	2.0027	2.0363	2.0314	2.1329		95	1.8328	1.8415	1.8387	1.8936	1.8819	1.9977	2.1348	2.2764
	179	1.6498	1.8178	1.793	1.7347	1.7266	1.7292	1.7595	1.8234	2.0266		179	1.7195	1.6641	1.6831	1.6745	1.6805	1.6675	1.7299	1.7838
	83	1.8788	1.9121	1.9679	1.9366	1.9614	2.0302	1.9909	2.0105	2.0234		83	1.8398	1.8332	1.9048	1.9513	1.9709	1.8334	1.8619	2.0014
	181	1.691	1.7146	1.6919	1.6824	1.7607	1.7891	1.8368	1.936	1.9003		181	1.6962	1.717	1.7719	1.7722	1.7435	1.7578	1.6853	1.71
	24	2.0335	2.1739	2.1604	2.2244	2.2595	2.1762	2.2097	2.2773	2.3345		24	2.0171	2.0742	2.0974	2.1267	2.1133	2.1696	2.1483	2.1501
	78	1.9287	1.9702	2.0013	2.0025	2.0805	2.064	2.0504	2.0793	2.0711		78	1.9034	1.9746	1.9949	1.9629	2.0535	2.011	1.9906	2.0074
	167	1.7166	1.7175	1.7397	1.7504	1.7663	1.8015	1.9312	1.9768	2.0245		167	1.775	1.8583	1.894	1.7864	1.8622	1.8576	1.8872	1.8902
	8	2.033	2.0929	2.1315	2.1312	2.1834	2.1426	2.1792	2.0875	2.1909		8	1.9085	2.0692	2.1149	2.1189	2.2635	2.2315	2.2486	2.2098
	104	1.7627	1.768	1.8006	1.7888	1.8139	1.8307	1.8916	1.962	1.9313		104	1.8317	1.8604	1.857	1.8982	1.9042	1.918	1.9157	1.9564
	181	1.6236	1.6745	1.7436	1.6337	1.7869	1.741	1.7933	1.8327	1.807		181	1.6243	1.6538	1.6999	1.6953	1.6841	1.7218	1.759	1.8125
	31	1.6163	1.789	1.7813	2.0163	2.1782	1.9829	2.153	2.1271	2.1271		31	1.7893	1.9523	2.0143	1.9515	2.1719	2.1363	2.1181	2.1426
	79	1.7867	1.807	1.8753	1.8975	1.8999	1.8756	1.9932	2.0846	2.0396		79	1.8197	1.8827	1.9211	1.9692	1.9706	1.9702	1.9573	1.9737
	174	1.5727	1.6598	1.6311	1.591	1.6279	1.6703	1.7246	1.7901	1.8169		174	1.6139	1.6132	1.61	1.675	1.6582	1.6651	1.702	1.7053
	104	1.8046	1.9142	1.9478	1.9391	1.9711	2.0042	1.9427	2.046	2.0291		104	1.8431	1.8475	1.905	1.9266	1.9288	1.9334	1.8617	1.9436
	195	1.7188	1.7383	1.6429	1.705	1.5615	1.6979	1.6828	1.6309	1.6811		195	1.6526	1.7126	1.668	1.6548	1.681	1.6185	1.6129	1.6848
	18	1.9357	2.0483	2.0141	1.9677	2.0375	2.0318	2.2617	2.2076	2.1959		18	1.8727	1.7897	1.9641	1.856	1.9967	2.1276	2.1426	2.0949
	22	2.119	2.3587	2.4073	2.2986	2.2593	2.3314	2.3303	2.277	2.3353		22	2.0736	2.2755	2.2958	2.3591	2.3874	2.2788	2.1944	2.236
	106	1.697	1.7542	1.919	1.7851	1.7745	1.8367	1.8661	1.9476	1.9356		106	1.6747	1.8254	1.7996	1.7396	1.822	1.8364	1.7986	1.8149
	177	1.6818	1.7307	1.7155	1.7467	1.7893	1.7529	1.7358	1.7566	1.7963		177	1.6905	1.7493	1.7125	1.7329	1.7219	1.7105	1.6955	1.7057
	30	1.9353	2.0445	2.0516	2.0474	2.0328	2.0862	2.1139	2.2165	2.2502		30	2.0136	2.1128	2.0869	2.12	2.0823	2.0862	1.9927	2.0294

## Sheet: Figure3
Transcriptomic gene data
Brain Area	M1C	M1C	M1C	M1C-S1C	S1C	S1C	S1C	IPC	IPC	IPC	IPC	A1C	A1C	A1C	A1C	STC	STC	STC	STC	STC	ITC	ITC	ITC	ITC	V1C	V1C	V1C	V1C	V1C	M1C	M1C	S1C	IPC	A1C	A1C	STC	STC	STC	ITC	ITC	ITC	V1C	V1C
Samples	H376.IV.54	H376.IV.50	H376.V.53	H376.IV.53	H376.IV.54	H376.IV.50	H376.V.53	H376.IV.53	H376.IV.54	H376.IV.50	H376.V.53	H376.IV.53	H376.IV.50	H376.V.51	H376.V.53	H376.IV.53	H376.IV.54	H376.IV.50	H376.V.52	H376.V.53	H376.IV.51	H376.IV.54	H376.IV.50	H376.V.53	H376.IV.53	H376.IV.54	H376.IV.50	H376.V.52	H376.V.53	H376.VI.51	H376.VI.52	H376.VI.52	H376.VI.52	H376.VI.51	H376.VI.52	H376.VI.50	H376.VI.51	H376.VI.52	H376.VI.50	H376.VI.51	H376.VI.52	H376.VI.50	H376.VI.52
Genes	21 pcw	24 pcw	37 pcw	19 pcw	21 pcw	24 pcw	37 pcw	19 pcw	21 pcw	24 pcw	37 pcw	19 pcw	24 pcw	25 pcw	37 pcw	19 pcw	21 pcw	24 pcw	26 pcw	37 pcw	21 pcw	21 pcw	24 pcw	37 pcw	19 pcw	21 pcw	24 pcw	26 pcw	37 pcw	4 mos	4 mos	4 mos	4 mos	4 mos	4 mos	4 mos	4 mos	4 mos	4 mos	4 mos	4 mos	4 mos	4 mos	fold-change
MBP	0.7538	1.5478	3.6947	0.3125	0.5883	0.8418	5.3093	0.3834	0.8447	0.663	1.4838	0.5272	0.7363	8.7162	1.9437	0.5582	0.4877	0.6998	0.9957	1.4512	0.7823	0.55	0.5354	1.5538	0.2597	0.3424	0.9964	9.5004	1.4923	9.1897	10.219	6.8508	6.484	8.1731	8.3557	7.1956	9.5722	6.1753	6.4503	7.1262	4.8256	7.2063	6.6305	55.209
RP5-857K21.6	4.2929	3.6958	6.125	3.0802	3.9699	3.4045	6.7259	3.019	2.7414	2.8918	5.327	3.2267	2.9225	10.2195	6.1525	3.2352	3.3066	3.5203	4.5343	5.4313	8.9169	3.2698	3.2317	4.4293	2.897	3.1181	2.4908	9.8205	5.4925	13.447	10.4977	10.0291	9.8764	13.7475	10.8257	6.2488	13.129	10.4235	6.5517	13.1021	9.9008	5.4667	9.7517	51.269
MOBP	0.0174	0.0653	1.574	0.0175	0.0407	0.0838	2.986	0.0265	0.0085	0.089	0.4418	0.1109	0.3169	6.1122	0.707	0.1113	0.5561	0.2726	0.0702	0.5248	0.377	0.0513	0.2866	0.6481	0.0906	0.3484	0.1084	6.9897	0.5167	7.2235	7.9609	4.9012	4.6277	6.1576	6.3791	6.1225	7.5772	4.1319	5.6211	5.1562	2.8717	5.3975	4.4396	27.856
RP5-857K21.10	1.7997	1.7378	3.3465	1.4233	1.0868	1.1514	1.5152	1.5791	1.1487	0.3527	2.1127	1.3639	1.1304	6.3116	1.6512	1.7784	0.6784	1.8085	0.5658	1.271	3.5729	1.3134	0.6862	1.1493	1.5481	0.4616	1.0975	5.5372	1.4182	4.8113	8.3639	8.1403	7.7358	4.8466	8.5267	5.2455	4.3575	8.6123	5.0167	4.3285	7.8138	3.5948	7.6968	24.571
PLP1	0.9624	1.41	3.6158	0.6229	0.586	0.8627	4.6681	0.6785	0.4973	0.8702	3.1617	1.6227	2.0395	8.1457	3.4483	2.3869	2.9999	1.5769	3.6906	3.1219	2.4064	0.4301	3.051	3.2392	0.3712	0.7338	1.3886	9.2376	2.3646	8.5421	9.516	6.3844	6.0094	7.1412	7.0966	7.3676	8.2166	5.2961	6.633	6.3007	4.3777	7.4202	5.6262	21.58
MTND4P12	2.7792	2.3901	4.2976	1.0616	2.3693	1.838	3.5249	1.8046	1.6431	1.3333	4.5196	2.2554	1.5208	6.9748	3.5049	2.1754	1.6898	1.9813	0.8588	3.0247	4.9172	1.8836	1.5898	2.565	1.4184	0.9596	1.4608	6.4388	2.8896	6.6817	7.9692	7.5323	7.5214	7.5898	8.143	5.9371	6.415	8.0564	6.0622	6.5965	7.5072	4.8178	7.4258	21.243
RGS4	0.4106	1.3218	2.4973	0.1487	0.6117	0.7355	3.0315	0.2753	0.4872	0.7899	2.5175	0.2178	0.7512	3.7354	2.7363	0.3995	0.4345	0.6053	0.2408	2.7316	0.3981	0.4527	0.6811	2.3239	0.1355	0.196	0.4699	4.1662	2.6832	3.9942	6.5389	6.4668	6.4319	3.6592	6.031	6.5673	4.1108	5.9744	6.5659	4.4834	5.7072	6.1382	6.3427	21.052
MIR4461	1.3594	0.4718	1.4881	0.3281	0.6076	0.076	0.5523	0.353	0.5588	0.4204	2.0106	0.6389	0.212	3.9939	0.5049	0.7715	0.8042	0.2474	0.1616	0.7261	2.432	0.6224	0.3808	0.8033	0.1762	0.1853	0.2732	3.9202	0.4784	3.7407	6.021	5.5267	5.4554	4.3742	6.1936	4.0781	2.9401	6.1167	3.4861	3.4416	5.6273	2.0184	5.595	13.306
MAG	0.0212	0.1305	2.7734	0.0421	0	0.0769	3.6527	0.0224	0	0	0.06	0	0	5.404	0.6931	0.0909	0	0.0579	0.3924	0.088	0	0	0.0758	0	0	0	0	6.3349	0.0273	6.4939	7.4984	4.4906	4.2934	4.7128	4.7349	3.6785	5.8683	3.0132	2.1179	3.6537	1.373	5.3571	3.6408	12.677
RAPGEF4	1.218	1.7192	3.0562	0.3623	1.4489	1.409	2.8599	0.3123	1.3819	1.3316	2.3575	0.7098	1.4413	6.2171	2.6965	0.8636	1.6289	1.1496	0.8068	2.253	1.7252	1.4827	1.6572	2.1798	0.2569	1.0812	1.1152	3.5797	2.1786	5.0974	4.8901	5.1117	5.061	5.5958	4.8592	5.8376	6.2695	5.2538	6.2419	6.4064	5.1165	5.1371	4.4704	12.478
TMEM155	0.6059	1.6705	0.6475	0.5067	1.1687	0.8885	0.7211	0.499	0.7149	0.8405	0.6426	0.6269	1.0445	1.7078	0.3906	0.6072	0.6427	0.5944	0.6798	0.6061	0.6938	1.1373	1.0157	0.5399	0.1438	0.1861	0.2113	1.846	0.2505	3.0111	4.5586	4.6918	4.5475	3.6733	4.6226	4.9288	4.1836	4.4341	4.7157	3.9898	3.8616	4.5527	4.7237	11.862
PCP4L1	1.5863	2.5184	4.0075	1.6823	1.3761	2.2303	4.5886	1.4045	1.8175	1.8919	4.0468	1.7823	2.3	3.7499	4.3463	1.9392	2.5723	1.933	0.9031	4.3674	1.5114	1.7643	2.1379	3.8884	1.2761	1.4389	1.6821	4.2487	4.3896	5.0299	6.2646	6.4714	6.4048	5.0467	6.291	6.9592	5.3136	6.4417	6.8417	5.6727	5.7812	6.3234	6.325	11.737
NRGN	2.8819	4.9718	8.2161	4.6103	3.7129	5.5199	8.4737	4.7563	4.3148	5.2853	8.426	4.9622	5.9554	7.847	8.9585	5.6061	6.3725	6.0332	2.6733	9.0402	5.2461	4.6373	5.7254	8.6544	4.6755	4.808	5.615	7.5972	8.729	8.7112	10.6522	10.3338	10.1067	7.9499	10.224	9.0032	8.4565	10.0448	8.5393	8.7556	9.7763	10.1363	10.5982	11.393
SNCG	0.9722	1.5566	3.4355	1.7129	1.1839	1.3388	2.9225	1.8347	1.3604	1.3617	3.1705	1.7114	1.3226	5.9549	2.6692	2.209	2.2689	1.9462	0.6649	3.6935	1.9836	1.151	1.6162	3.725	1.5402	1.0838	1.0444	4.2315	2.8676	4.0912	5.7456	6.3482	5.5875	4.6671	5.4736	5.923	4.8541	6.1181	6.4158	5.5411	6.7215	6.1544	5.0269	11.026
SPARCL1	3.5826	5.3738	9.2956	2.9149	3.6004	4.8451	8.8479	2.8492	3.8564	4.4856	8.4362	3.2226	4.9252	9.9245	8.7207	2.7649	4.8176	4.4837	1.2074	8.1601	3.5892	3.722	4.2219	7.759	1.924	3.4944	4.0137	8.9439	8.2301	9.7368	8.36	8.2617	8.2357	10.103	8.7861	8.1654	9.5715	8.7081	8.38	9.6799	8.2901	7.4722	8.209	11.025
ITPKA	0.6088	0.6139	2.0514	0.7739	0.4309	0.6442	1.9257	0.4345	0.8913	0.5088	1.404	0.4164	0.4805	4.6336	1.7654	0.7017	0.7712	0.5178	0.4206	1.8893	0.3431	0.5102	0.3747	1.6363	0.8121	0.4954	0.7958	4.4058	1.6934	3.9322	5.8343	5.3383	5.3309	3.588	4.9775	3.9348	3.6215	5.3153	3.4022	4.0083	4.2205	5.1499	5.5111	10.905
CAMK2A	1.918	3.2084	5.1486	2.1609	2.5016	3.7246	5.6526	2.0701	2.5232	3.1456	5.6567	2.5464	3.6817	5.6203	6.2195	3.0572	3.8355	3.2022	1.7366	5.8746	3.2956	2.6342	3.7599	5.7462	2.1496	2.5752	2.7544	5.1116	5.6725	6.1637	7.571	7.5509	7.5907	5.6758	7.2053	7.5116	6.0919	7.3386	7.2798	6.6855	7.0015	7.9559	7.841	10.619
CHN1	3.2883	3.3855	4.8096	2.1882	3.3562	3.2878	5.626	1.9165	3.3468	3.3147	5.2542	2.6476	3.4004	5.5834	5.9164	2.8398	3.4761	3.5203	2.731	5.5183	3.599	3.3025	3.5296	4.8629	1.9183	2.9661	3.0344	5.0526	5.6767	5.9495	7.3685	7.4389	7.4332	6.0822	7.3395	8.0841	6.4027	7.3157	8.0756	6.7084	7.1536	7.4237	7.7266	10.615
S100B	3.2034	3.9902	5.7273	3.1864	2.5945	2.6001	6.1258	3.4546	2.8182	3.0141	4.8568	2.7945	2.8213	8.4982	5.9743	3.0849	3.1875	3.129	3.122	5.193	2.7602	2.5109	2.7521	4.4455	3.1016	2.3749	2.7543	8.4279	5.5624	8.2114	7.8358	6.5773	6.6183	9.0273	7.4956	6.5131	8.9657	7.3418	6.5476	8.6446	5.9368	5.8063	6.0185	9.984
TUBA4A	0.9648	2.6104	4.1219	1.3245	0.9403	1.6776	3.7842	1.1631	1.2764	1.3871	3.3595	0.847	1.3894	3.8595	3.4874	0.8201	0.6456	1.4339	0.339	3.5711	0.9527	0.8168	1.1276	3.1409	1.1539	0.7367	1.2918	3.8105	3.8621	3.8917	6.1616	6.1408	5.9072	3.6388	5.7936	5.2103	3.842	5.9122	4.9702	3.9564	5.4634	5.5528	6.1794	9.578
RP11-378G13.2	4.0529	0.1304	0.9723	0.1541	3.3565	0.1868	0.7292	0.3513	4.5738	0	0.931	0.365	0.1805	0.3071	0.3312	0.2173	3.5586	0	3.3647	0.1106	0.796	3.631	0.1836	0.5427	0.4434	3.706	0.1326	0.4517	0.3654	4.3972	6.1524	6.0951	5.8089	4.5123	6.1964	0.8161	4.4246	5.7849	0.6061	4.4527	5.5586	0.6207	5.7178	9.13
RP11-677M14.2-001	1.0764	1.5072	4.3519	2.2737	1.4456	2.1115	4.7919	2.242	1.966	2.1272	4.7199	2.5852	2.4006	4.1784	5.1122	3.4187	3.7791	2.4649	0.8236	5.3181	2.4731	2.5914	2.3165	5.0352	2.2779	2.4234	1.9613	3.9212	4.9262	4.4081	7.4446	7.2509	6.8617	4.0891	7.0264	6.1455	4.5097	6.7521	5.6643	4.7992	6.3492	7.7505	7.0872	8.975
TTR	0	0.8079	0.1011	0	0	0	0	0.0511	0	0.0118	0	0.047	0.1121	0.5188	0.2598	0.1531	0	0.0669	1.2633	0.2406	3.4155	0	0.4561	0.9069	0.0519	0	1.3169	2.4262	0.8028	6.8835	3.0489	1.5016	2.6754	1.3225	2.7224	6.0582	2.2053	3.4751	7.8833	3.838	3.1521	4.3801	1.1296	8.831
CXCL14	3.2217	4.2375	6.283	3.7029	3.2168	3.8813	6.7643	3.4689	3.2585	3.2024	5.6838	3.0347	3.4917	8.2262	6.3137	2.9302	3.41	3.7535	2.312	6.2356	3.2731	2.9026	3.1903	5.7717	3.0753	3.0388	3.5913	8.2362	6.6539	8.089	7.1543	7.0535	7.1759	8.4358	7.6236	7.2438	7.9007	7.9055	7.3196	8.0064	6.9793	6.3944	6.9257	8.492
RP5-1059M17.1	0	0	1.0186	0	0	0	1.5215	0.0029	0	0	1.8129	0.0195	0	1.1499	2.622	0	0.0196	0	0	2.3921	0	0	0.3275	1.864	0	0	0	0.9168	0.9975	2.4539	4.6486	4.4136	4.5238	1.4361	3.4411	4.168	1.9424	3.8087	4.0488	2.7379	3.412	4.5649	4.6531	8.479
GABRD	0.9719	1.9201	3.4962	1.1902	0.6447	0.9631	3.5816	1.333	0.8669	0.6663	3.3784	1.4576	0.9376	4.4557	3.3911	1.6021	0.9833	1.0829	0.2551	3.6382	1.904	0.4799	0.8046	3.3274	1.4296	0.6472	1.3067	4.6107	3.2217	4.1647	5.9754	5.7562	5.5578	3.2806	5.7926	4.8114	3.4226	5.5022	3.959	3.7558	5.2092	6.0541	6.1639	8.436
AQP4	1.96	4.0598	7.0544	1.0957	1.8378	3.1319	6.9414	1.3421	2.0043	2.8814	6.7984	1.3909	3.4368	7.4194	6.8276	1.3335	3.3616	3.1458	1.2245	6.1849	2.6598	2.0112	3.2769	5.7837	0.2776	1.7099	3.0747	6.2244	6.0034	7.5861	6.5965	6.3509	6.4949	7.9249	6.669	5.584	7.8008	6.8959	6.0004	7.7572	6.4375	5.0675	5.2861	8.01
DIO2	2.418	3.0112	4.3036	0.9158	1.5687	2.105	4.3984	0.8034	1.7194	1.6938	3.6481	0.7228	1.7249	6.7405	4.0589	0.4751	1.4112	1.5801	0.2281	3.4896	1.0054	1.5448	1.2012	3.3579	0.6131	1.559	2.7163	5.9801	4.0045	7.1694	4.7964	4.6633	4.772	7.319	5.6013	4.3815	6.7952	5.4986	4.8778	6.8591	4.6609	3.4097	4.2296	7.891
CST3	5.6639	6.3334	9.5085	5.5752	5.0136	5.2716	9.5846	5.608	4.9555	5.1043	8.2301	5.1331	5.3183	10.3427	8.8252	5.2763	5.7531	5.6785	4.8546	8.689	5.2443	4.6326	4.8484	8.0745	5.6395	5.3507	6.0735	10.5635	9.5467	11.139	9.8194	9.3514	9.355	11.2135	10.0794	7.6565	10.7299	10.083	7.6108	10.5306	9.1219	7.9402	8.951	7.813
RP11-386G11.3	3.3045	4.2093	6.7869	3.2616	3.4925	4.0749	6.7682	3.6228	4.112	3.7837	7.1482	3.8342	4.2177	6.9185	7.2178	4.0903	4.8212	4.4987	1.7195	6.9707	3.5698	3.9288	4.1397	6.9014	3.1911	2.3038	3.6137	6.0414	6.4411	7.6981	7.2402	7.5027	7.3284	7.5231	7.4598	8.2028	7.8549	7.2273	8.4389	8.102	7.2782	7.3256	7.2614	7.719
RGS5	2.2998	3.5042	3.1905	0.9402	1.9142	2.6723	2.7665	0.89	1.8245	2.8117	2.2903	0.8738	2.6914	6.002	2.4392	0.7744	1.9198	2.5781	2.3702	2.2047	1.0316	1.9743	2.4277	2.3394	0.5408	1.4643	2.2931	6.0755	2.3646	5.966	5.3469	5.1504	5.0878	5.9991	5.3625	5.2337	5.421	5.3288	5.1885	5.2811	4.5498	4.4937	4.9786	7.545
VSNL1	3.4599	4.4434	5.654	3.3054	3.4452	3.94	6.2081	2.8885	3.519	3.9079	6.1761	2.8247	4.0017	4.7717	6.4957	3.2886	4.2879	3.9527	3.8782	6.267	3.8703	3.2796	4.1175	6.046	3.0354	3.9319	4.018	4.3843	6.6243	5.4361	7.4453	7.609	7.6296	5.4917	7.7956	8.2068	6.2496	7.7555	8.1676	6.7206	7.6277	7.5715	7.9488	7.545
PAQR6	2.1995	2.8557	5.4468	2.306	1.4324	2.6959	5.0014	2.5764	1.4265	1.6615	4.7208	2.777	2.4371	7.4294	4.7999	3.1277	2.2536	2.6908	1.4024	4.5927	3.3908	1.131	2.6207	4.3953	2.3099	1.7012	3.2805	7.2017	4.5664	7.812	7.5865	5.5358	5.1926	7.6053	6.2348	5.1447	7.9124	5.8659	4.9332	6.8849	5.0534	5.2396	4.9537	7.379
CX3CL1	3.1341	3.6425	6.0576	1.8928	3.4341	3.4279	5.9599	1.8794	3.1486	2.9995	5.9794	2.3718	3.4979	4.94	6.1889	2.7592	3.6115	3.4776	2.6571	6.3009	3.2409	3.357	3.3168	6.0783	1.6747	2.094	2.4283	4.7255	5.9184	5.989	7.2586	7.1308	7.2038	5.5517	7.336	6.504	5.5407	7.1362	5.9864	5.8279	6.8377	7.3642	7.8705	7.369
PCSK1	0.3692	0.2992	0.5403	0.0497	0.2361	0.2907	0.9508	0.0925	0.3063	0.3987	0.6304	0.1423	0.4922	1.2364	1.0293	0.2393	0.687	0.312	1.1254	0.8842	0.5796	0.1848	0.7602	0.6212	0.0529	0.2162	0.182	1.8143	0.8533	1.7918	3.9248	3.6431	4.0587	1.727	4.2693	3.9692	2.2441	3.9267	3.4611	2.4362	3.4059	4.2879	4.5383	7.305
SERPINF1	0.8708	1.8148	4.4646	1.0715	0.5541	1.7323	3.9706	0.8587	0.5737	1.013	3.6784	1.4252	1.3952	2.9213	4.2179	1.217	0.8915	2.0187	1.3386	3.8865	1.4702	0.5088	1.3007	3.4775	1.0255	0.6611	1.7052	1.913	3.7366	3.5915	4.884	5.4002	5.5717	3.4958	5.0095	4.9264	3.7053	5.5934	4.5885	4.2582	5.637	5.1249	5.1922	7.276
CTD-2023N9.3	0.8275	0.2994	1.9743	0.6073	0.3344	0.4141	3.6174	1.2521	0.1214	0.2294	2.3555	1.1313	0.9749	1.9149	3.1896	0.8413	0.9122	0.8582	0.0711	3.283	0	0.057	0.7673	1.8302	0.6666	0.16	0.4326	1.3821	2.9637	2.0203	3.7936	4.384	4.5164	3.1557	4.8959	4.7841	4.0441	4.5605	4.5439	3.994	3.6185	3.6019	4.282	7.259
AC114498.5	4.8922	4.8784	5.7235	7.4691	4.0121	3.6617	7.059	7.0552	3.7853	3.1328	2.8207	4.9775	2.8383	8.5296	6.4312	6.3482	3.7426	4.3158	6.3379	5.683	1.0177	4.2836	4.3482	4.5812	6.4559	4.1805	2.3989	8.4146	4.5186	9.3129	8.949	8.1456	7.7187	9.0975	9.3232	5.2193	9.0226	8.649	6.5388	8.8924	7.6633	3.2184	7.3252	7.107
GJB6	0.2996	0.2751	3.3366	0	0.2076	0.3356	3.719	0.0249	0.0456	0.1978	2.2271	0.1308	0.4564	5.8995	2.4091	0.0763	0.2103	0.5142	0.0777	1.8841	0.5197	0.0419	0.2138	1.9834	0.0253	0.0603	0.3757	5.7291	3.0776	5.8585	4.0611	3.3273	3.214	5.9584	4.3462	3.0355	5.2427	4.4198	2.9859	5.1795	3.4248	1.84	2.9303	6.978
SLC1A2	4.2555	4.9108	7.4235	2.8897	4.1633	4.3486	7.6911	2.8235	4.1843	4.4468	6.5135	3.0489	4.4498	9.8593	7.1537	2.9348	4.1646	3.6564	4.4258	6.2248	3.6838	4.2693	4.2946	5.8158	2.5825	4.1972	4.5456	9.3457	6.9841	10.2901	7.4416	7.058	7.2505	9.6019	8.2983	6.5548	8.8582	8.206	6.7706	8.6868	7.0512	6.1851	6.8052	6.868
KRT17	0.023	0.0854	2.7825	0.1189	0	0.067	1.6974	0.1596	0.0218	0	1.6835	0.1075	0.0802	2.0451	1.0732	0.3542	0.1699	0.0319	0	1.4916	0.6675	0.0195	0.2559	2.2099	0.0246	0	0	1.2165	0.2929	2.6153	3.5568	4.4309	3.6262	3.4335	3.0294	2.8046	3.8959	3.2673	3.112	3.5925	4.0473	3.2403	2.2605	6.848
ALDOC	3.8335	5.1491	8.4882	3.7687	3.5025	4.6054	8.1039	3.5605	4.1066	4.3766	7.9174	3.3123	4.5715	9.514	7.936	3.1584	4.3112	4.5667	4.2458	7.8672	4.9029	3.5479	4.0835	7.8433	3.1068	3.5179	4.8072	8.8733	7.8709	9.3634	8.268	7.9444	7.9354	9.3438	8.5053	6.9189	8.8094	8.5548	6.8842	8.751	7.798	6.8471	7.7379	6.766
ALDH1A1	0.0906	0.6978	3.5612	0.2883	0.0516	0.5452	4.3528	0.0578	0.1541	0.1982	3.2974	0.0526	0.4202	6.4399	3.7482	0.0201	0.0871	0.7333	0.0608	3.1766	0	0.2855	0.2848	1.9307	0.0777	0	0.552	6.1868	3.6874	5.4921	3.9995	3.1082	3.3539	5.742	4.8854	3.9457	5.5156	4.5268	3.8184	4.849	2.9812	2.7993	3.4106	6.766
AGXT2L1	0.0532	0.131	1.9512	0.2803	0.1763	0.175	2.3164	0.1615	0.1622	0.0885	1.0441	0.1799	0.1223	6.2767	1.9494	0.1322	0.15	0.1871	0.1161	1.4102	0.0391	0.2088	0.3647	1.0274	0.038	0.0308	0.0453	5.1534	1.5591	4.7715	3.1037	2.5868	2.6014	5.4345	3.8984	2.9952	4.9165	3.7738	3.6717	4.8856	3.4559	2.0245	2.4699	6.649
MT3	5.2107	5.9225	9.6329	5.5763	4.7884	4.5891	9.7637	5.5829	5.0982	4.9101	8.6889	5.3253	4.6966	10.0853	9.0342	5.7083	5.508	5.2343	4.9337	9.2033	5.0849	4.6807	4.3843	8.6094	5.2002	4.6996	5.0768	9.8901	9.7068	9.8392	9.1076	9.1295	8.8528	10.717	9.4449	7.5988	10.5232	9.5058	7.6822	10.5283	9.009	8.012	8.4517	6.631
DDN	3.0537	3.851	6.2173	2.5313	3.4814	3.8548	6.1138	2.7225	4.0503	3.61	6.6469	3.2632	3.8258	5.5504	6.559	3.7971	4.3917	3.8377	1.3809	6.6001	3.399	3.8283	3.9223	6.6373	2.2627	2.5418	3.1057	4.3713	5.7412	5.8658	7.2515	7.4606	7.3158	5.7013	6.7764	6.9574	6.2459	7.1906	6.9582	6.5823	6.9654	7.4347	7.0343	6.325
APOC1	2.0119	3.1562	5.7023	3.5572	1.7627	1.6848	6.5705	3.3323	2.5723	2.4211	5.5015	3.2847	1.9696	7.8759	6.3216	2.2383	2.1403	2.4023	2.3349	6.0703	1.78	1.9633	1.5517	5.3542	2.978	1.7675	1.7802	6.9601	6.5666	6.8224	5.9251	5.5883	5.7734	7.8783	6.4618	5.8442	7.4838	6.6663	5.5002	7.2809	4.9695	5.1727	5.7377	6.272
GDA	2.2753	3.4196	3.0625	1.8962	2.8486	2.9399	4.0113	1.96	2.5851	3.1512	3.6086	1.9324	3.0198	1.8358	4.2196	1.76	2.7446	2.5955	1.0313	3.7533	1.9825	2.9927	2.5981	3.1778	1.051	2.3013	1.2622	1.3293	3.4245	3.0664	5.5672	5.9694	6.046	3.3074	5.47	6.1521	3.8734	5.6115	6.1961	4.1869	5.9556	5.8113	5.9238	6.258
WIF1	0.7452	0.8437	4.2283	0.4277	0.4726	2.3112	4.88	0.5983	0.2889	1.4103	2.1128	0.8605	2.3027	6.312	3.3845	0.8566	2.1638	2.1492	0.4741	3.0148	1.7913	0.2664	1.2265	2.3355	0.3162	1.5775	1.6655	5.8095	4.7762	7.1211	4.5887	3.6895	4.0947	6.7646	5.5599	3.5055	5.2627	4.9916	3.4193	4.9323	3.7845	3.188	4.4659	6.122
PACSIN1	2.1582	2.5884	4.4692	2.4688	2.7168	3.0151	4.5404	2.3818	2.6669	2.1119	4.7499	2.7252	2.6989	4.788	4.9646	2.9407	3.5758	2.8361	1.1559	5.0088	2.9786	2.7952	2.9518	4.944	2.4212	2.3677	2.9529	3.9276	4.5806	5.0017	6.4115	6.3875	6.3417	4.3337	6.0115	6.0275	4.8697	6.1136	5.9239	5.2929	6.0624	6.8011	6.5417	6.096
AIFM3	0.4938	0.462	3.0018	0.1158	0.2495	0.4187	2.9099	0.1401	0.2235	0.2213	2.2091	0.1261	0.4691	5.3281	2.3272	0.3556	0.5601	0.3429	0.1273	2.2122	0.5856	0.2462	0.1944	2.0224	0.1199	0.2803	0.4376	4.9603	2.542	5.0908	3.9121	3.6508	3.5736	5.098	3.9556	2.4648	4.5924	4.0106	2.5303	4.3944	3.4023	2.7307	3.1443	6.03
ANKRD43	1.7431	2.5464	2.875	1.4637	2.0419	1.364	3.3338	1.2768	2.5004	1.6526	3.3721	1.0482	1.4931	3.5453	3.3927	1.4491	1.9526	1.4717	0.4564	3.3908	1.1662	2.2464	1.8015	3.367	0.645	1.5268	0.4142	2.5401	3.2543	3.1716	4.6751	5.0329	4.9312	3.7477	4.7684	4.7015	4.1709	5.127	5.2163	4.6633	4.9686	4.7356	4.9424	6.006
NECAB2	2.1382	2.7656	4.3342	2.4504	1.6881	2.1014	3.8574	2.4793	2.1703	2.4543	4.2112	2.2378	2.4012	4.5303	4.2029	3.7529	2.4881	2.622	2.2105	4.5204	3.4714	1.6648	2.5345	5.1482	2.2789	2.0791	1.81	3.3788	3.2853	4.5642	5.3043	5.7298	5.8968	4.6908	5.2436	5.5422	5.0097	6.0579	5.8557	5.4227	6.6596	5.7544	5.3175	5.91
C8orf46	2.1477	3.1787	2.7202	1.4599	2.1602	2.3452	2.8257	1.3783	2.1815	2.7091	2.7287	1.9047	2.7672	4.0721	2.7503	2.3743	2.2548	2.7925	2.707	2.8033	2.7384	2.1582	3.1091	2.7925	1.3053	1.8011	2.176	3.5075	2.4542	4.1587	5.0535	5.0896	5.2668	4.739	4.8225	5.5628	5.0243	5.0156	5.5336	5.3908	4.8016	5.1848	4.9891	5.864
CCK	3.3016	3.1443	4.1637	2.8384	2.4957	2.5308	4.7366	2.6998	2.9344	2.3421	4.3583	4.0286	3.7098	4.7017	4.5784	5.0554	4.0746	3.6968	2.565	5.1173	4.2183	2.5512	4.4045	5.243	2.4431	1.5193	2.2306	4.262	5.667	4.6795	6.0816	6.7632	6.6911	5.5387	6.2948	6.0569	6.2984	6.8791	6.0642	6.3962	6.8835	5.789	6.2197	5.842
GABRA1	2.0694	3.0963	2.7221	1.5883	2.5936	2.1638	3.1666	1.2718	2.3276	2.1046	3.2244	1.2527	2.119	2.8848	3.153	1.6748	2.1517	1.8023	0.9446	3.1119	1.7659	2.6442	2.3129	2.9519	0.753	1.5398	1.4837	2.6619	2.9781	2.9103	5.2872	5.3817	5.383	3.0966	5.3629	5.4122	3.4622	5.2574	5.3818	3.7206	5.1531	5.228	5.6109	5.799
SIRPA	3.1324	3.4033	5.626	1.3616	2.7824	2.9596	5.7469	1.3346	2.7403	2.465	5.6331	1.9459	2.8824	6.2698	5.7607	2.2633	3.1736	2.7155	2.7677	5.6038	2.8654	2.5932	2.9386	5.5	1.1441	1.9152	3.1474	5.837	5.3677	6.4089	6.0557	6.0325	6.0329	5.9536	6.1928	5.8693	5.6834	5.9051	5.6526	5.8254	6.0923	6.3441	6.387	5.728
SFXN5	1.7752	1.7381	4.4756	1.2581	1.3766	1.4853	4.3601	1.4143	1.3437	1.2833	3.8829	1.7013	1.6847	6.5699	3.999	1.7262	2.0665	1.599	2.2385	3.8218	1.9684	1.2928	1.5022	3.605	1.545	1.7235	2.3493	6.1567	4.318	6.9303	4.9021	4.746	4.6993	6.5886	5.389	3.5682	6.0551	5.2667	3.6534	5.9269	4.612	4.1153	4.6204	5.72
NPTX2	1.7834	3.1578	2.1858	1.2642	2.0736	2.2221	1.5194	1.1148	2.0312	1.9574	2.1358	1.3409	2.1134	3.9045	1.8538	1.4383	2.1252	2.1346	3.0151	2.2976	1.7393	1.8513	1.9575	2.4836	1.019	1.3263	3.0767	2.719	1.8968	3.1033	5.0828	5.3084	5.4661	2.929	5.0079	5.1756	3.3765	5.3114	4.5349	3.649	4.3602	5.6461	4.9343	5.67
DIRAS2	3.6195	4.403	3.7686	1.9678	3.1873	3.6822	4.1818	1.9474	3.9544	3.5177	4.405	2.5226	4.2343	3.7468	4.3006	3.0845	3.874	3.5047	3.4676	4.4569	4.0633	3.4265	3.8303	4.3063	1.4558	2.6738	2.7026	3.1713	3.5615	4.1056	6.5505	6.6754	6.8963	4.2001	6.3155	6.4401	4.8889	6.451	6.5076	4.8434	6.2919	6.668	6.5965	5.563
MRO	0.1247	0.1687	1.5894	0	0.127	0.0367	1.9017	0.021	0.0759	0.0127	1.2034	0.0097	0.1255	4.9654	1.8397	0.0852	0.0763	0.0809	0.0656	1.35	0.1057	0.0698	0.1714	0.9104	0.0107	0.0509	0.1584	4.3553	1.6917	4.8408	2.8999	2.3702	2.6372	4.9904	3.3379	2.4001	4.4735	3.2492	2.6876	4.3337	2.5603	1.875	1.9866	5.469
RP5-857K21.11	7.9938	8.3781	9.79	6.9966	6.8215	8.1201	10.1806	7.1665	7.021	6.8204	9.0587	7.6615	7.8048	11.978	9.9154	7.6719	7.4088	7.8641	5.577	9.3407	8.2471	7.2922	7.5874	8.7716	7.0855	6.7735	7.5069	11.537	9.7596	12.722	9.8748	9.706	9.4845	13.0636	10.0821	10.0531	12.5705	10.2175	10.3206	12.61	9.5509	9.6218	9.3948	5.468
FGF1	0.9703	1.7016	4.1497	0.5888	1.0181	1.1099	4.21	0.5803	0.5666	0.9428	3.6259	0.6542	1.1281	5.5996	4.0174	0.6067	1.0112	0.9066	0.0805	3.4995	1.0986	0.7188	1.0022	2.9238	0.1506	0.6166	1.1556	5.8308	3.8739	6.0955	4.6385	3.358	3.3908	5.9306	4.6916	3.9062	5.5721	3.9418	4.0071	5.3065	3.1729	3.0078	3.3911	5.431
RASGRF1	0.9038	1.9412	2.6693	0.5983	1.0706	2.0365	2.8703	0.7266	1.0958	1.5543	3.3952	1.0826	2.134	2.2641	3.2251	1.1697	2.2457	1.8508	1.5373	3.2526	1.8644	1.2196	2.1329	3.6197	0.4205	1.0006	1.2288	2.4283	2.9723	3.1471	5.0499	4.7475	4.9356	2.5878	4.6357	4.6892	3.0141	4.4956	4.4636	3.3686	4.5026	5.4642	5.3317	5.415
PVALB	0.0498	0.0624	0.457	0	0.0471	0.2307	0.7817	0	0	0	0.5365	0	0.1158	4.0069	0.3592	0.1556	0	0.0677	0	0.3742	0	0	0	0.1487	0.0533	0.0845	0.063	4.8062	1.145	3.0762	4.033	3.288	2.2311	2.0521	5.5103	3.1054	2.0109	3.9162	1.9403	1.3086	0.3941	2.792	4.9753	5.409
PLCD3	0.9113	1.2844	4.1094	0.9606	0.9893	1.2851	3.9986	0.7636	0.8105	0.8827	3.719	0.8616	1.1537	3.3258	3.8965	1.1877	1.359	1.3016	0.8185	3.8531	1.3117	0.9332	1.235	3.6151	0.8632	1.0598	1.3733	3.0559	3.7057	4.0582	4.7079	4.6298	4.5546	3.6283	4.7782	3.555	4.0614	4.7675	3.4788	4.2283	4.4413	4.3581	5.0858	5.374
VIP	2.1786	1.5328	2.4275	1.1663	1.5604	1.4894	2.7085	1.1239	1.81	1.8571	3.3423	0.9915	1.7675	3.158	3.0976	1.0988	2.0377	1.9042	0.3906	3.1448	1.7403	1.5425	1.7605	2.9393	0.6764	1.1532	1.4357	3.0068	2.9825	3.1071	4.2922	4.5605	4.6524	3.6591	4.7429	4.7765	3.9777	5.2122	5.0877	4.4265	4.6729	3.8045	3.9714	5.356
CRH	2.4795	1.7638	2.8524	0.7073	2.025	1.8898	2.6435	0.709	1.7689	1.8118	3.266	0.8034	1.8506	3.2889	3.062	0.7975	2.1468	2.461	0.1475	3.6587	0.9626	1.574	1.5911	3.8138	0.6718	2.1848	2.6515	3.7263	2.7472	3.3672	4.7276	4.8169	4.9721	3.3262	4.9873	4.69	3.6286	5.1805	4.6585	4.0902	4.5071	4.6455	4.6277	5.183
MAL	0	0.0909	1.2745	0	0	0.0441	1.7079	0	0.0353	0	0.4075	0	0	5.3097	0.4043	0	0	0	0.0799	0.4255	0	0	0	0.1094	0	0	0.0912	5.9314	0.3018	4.5246	5.485	2.3234	2.3551	3.1679	2.9365	3.2688	4.0871	1.8158	2.4145	1.7433	1.0292	3.8654	1.9651	5.163
UNC13C	0.897	2.1429	2.6926	1.0682	1.2705	2.0051	3.8166	1.2868	1.3155	2.1478	2.9144	1.4168	2.3246	3.0712	3.6294	1.4347	2.1703	1.7988	0.4133	2.8542	1.7715	1.7598	2.1883	2.2884	1.3012	1.6376	1.9762	2.3793	3.7307	3.6851	3.7334	4.1525	4.0827	4.1512	4.9331	4.804	4.813	4.647	5.1789	4.876	4.223	3.932	4.6585	5.136
PPP4R4	0.0514	0.0795	0.4418	0.0321	0.0883	0.1138	0.6263	0.0113	0.0705	0.1166	0.4858	0.0102	0.074	1.6463	0.9919	0.0797	0.1099	0.1674	0.1789	0.597	0.0906	0.0469	0.1	0.5494	0.0226	0.0451	0.0669	0.6443	0.6957	0.8337	3.0796	3.3015	3.1197	0.8511	2.805	4.0052	1.0079	3.0437	4.1007	1.0371	2.8257	3.4861	3.34	5.089
NPPA	0.6968	2.1578	2.6602	1.1153	0.6156	1.1326	3.2857	1.1956	0.4684	0.9838	2.981	1.2003	1.0859	2.3919	2.6277	0.6209	0.6302	1.212	0.8594	2.7963	0.9895	1.0796	0.697	1.9348	1.0988	0.5017	0.8072	1.3409	3.4493	2.8771	4.1779	4.2904	4.3948	3.0816	4.3335	3.9042	3.9196	4.1225	3.2316	3.7968	3.2459	4.0178	3.9958	5.077
PCP4	2.7674	4.9434	4.5915	5.0912	3.3736	3.4846	4.4542	4.9241	3.3409	3.5539	4.2188	3.7631	2.9238	3.6974	4.3403	4.648	3.8187	3.7867	3.1972	4.257	4.1916	3.5068	3.3842	4.3219	4.0724	2.7231	3.0129	3.4452	5.0897	4.8465	6.9493	6.8889	6.4395	4.9735	6.7041	6.7	5.4515	6.427	7.1605	5.7114	6.5466	5.9215	6.561	5.065
PLEKHB1	2.2803	3.0503	5.1429	1.7588	2.1764	2.3307	5.0362	1.759	2.5405	1.922	4.6266	1.4608	2.3167	7.0274	4.7868	1.7817	1.9192	1.9448	1.4459	4.4082	1.8393	2.1393	1.6173	4.0852	1.1301	1.2029	2.035	6.956	4.3605	6.5987	6.4917	4.7999	4.6936	6.5071	5.2438	4.4454	6.4033	5.0832	4.4322	6.076	4.4021	4.3846	4.0632	5.011
MOG	0.033	0.1603	0.9941	0.0341	0.0313	0.0202	1.6631	0.0513	0.0477	0.0419	0.299	0	0.0585	4.3045	0.4016	0	0.0323	0.0224	0.2363	0.259	0.0362	0.0295	0.04	0.0338	0.0523	0.0144	0.1624	5.5339	0.1629	4.6705	4.8287	2.2736	2.011	3.6659	2.5167	3.0971	4.5873	1.2823	1.9766	2.9453	0.289	3.5539	1.7898	4.965
SLC30A3	0.6703	0.1512	3.1752	0.018	0.9691	0.2241	3.2873	0.0465	0.9357	0.1197	3.7839	0.5878	0.7115	2.4275	3.9234	1.4129	1.8635	0.6978	0.2219	4.0183	1.9679	1.0587	2.2383	4.1388	0.0378	0.0531	0.2722	1.9542	3.6613	2.9235	4.2116	4.2755	4.5066	2.7325	3.9577	3.4732	2.9785	4.1312	3.0031	3.6774	4.437	4.8914	4.6818	4.958
HAPLN1	0.9568	1.3184	2.8402	0.2424	0.6026	0.6222	3.0436	0.2454	0.4406	0.5848	2.4613	0.2266	0.6622	2.091	2.8062	0.3095	0.6894	0.5203	0.6017	2.4304	0.5177	0.565	0.5035	1.8947	0.0878	0.2717	0.8562	1.5642	2.456	3.3207	3.3444	3.3171	3.5292	3.9918	3.6309	2.8902	3.9674	3.9064	3.1302	4.1023	3.3732	2.4344	2.9538	4.935
ICAM5	1.6844	2.2421	4.3034	1.1752	2.1329	2.1479	4.5725	1.1881	2.3871	1.7194	4.4097	1.7349	2.2214	2.6292	4.5668	2.3546	2.6321	2.2854	0.2034	4.9597	1.664	2.3498	2.1999	4.7991	0.5343	1.1422	0.6935	1.8456	4.5667	3.2601	5.9301	5.8068	5.9206	3.0131	5.2665	3.853	3.6081	5.7233	3.1365	3.671	5.5384	5.7343	5.9912	4.879
TAC1	1.7091	2.4761	2.9067	1.9699	1.6398	1.4229	2.7643	1.4062	1.6301	1.511	2.8173	1.3546	1.3993	0.9213	2.4658	1.7506	2.0486	1.8673	0.7044	3.1121	1.7971	1.3549	1.7834	2.3717	0.8773	1.3724	1.1976	1.5517	2.7028	1.3236	4.8958	4.9875	4.8837	2.01	4.812	4.7238	3.1089	4.8352	4.6947	3.571	4.7386	4.3356	4.5744	4.867
NRN1	3.1929	3.864	5.0765	3.285	3.4093	3.9636	5.4941	3.2388	3.4186	3.8606	5.2057	3.6713	3.9324	5.1399	5.4726	3.8983	3.7638	4.0155	5.3455	5.393	3.9155	3.593	3.5598	5.0311	3.2066	3.6408	3.8997	4.2796	5.6801	5.0296	6.67	6.9057	6.8907	5.2629	6.8188	7.137	5.7863	7.0951	6.8449	6.1914	6.0704	6.8336	6.9358	4.838
HLF	1.1303	1.7085	2.919	1.7309	1.2728	1.8944	3.2041	1.5543	1.7433	2.7078	2.8541	1.5185	2.539	3.3509	3.3342	0.838	1.9329	2.5535	0.6505	2.8817	1.1081	1.5172	1.6535	2.6356	1.0294	1.4815	1.4342	3.2697	2.8894	3.4874	4.5098	4.3968	4.5686	3.4315	4.6709	5.2475	3.3455	4.4925	5.0169	3.5753	3.9944	4.8652	4.8512	4.83
GRASP	0.8731	1.2495	3.9581	0.9741	1.0511	1.1689	3.4568	0.756	1.0942	1.1648	2.9469	0.5729	0.7092	3.9519	3.0226	0.7966	0.8031	1.0367	0.4299	2.9867	1.2491	0.978	0.6164	3.0275	0.8814	0.6725	0.6358	4.0193	3.2559	3.8789	4.5229	4.6011	4.3316	3.9569	4.0484	3.5325	3.6478	4.2413	2.7824	3.4849	3.4972	4.4728	4.1074	4.821
SLC6A1	4.1562	4.3073	6.2791	2.0083	3.6518	4.1661	6.169	2.096	3.6854	3.7927	6.0831	2.7856	4.1449	6.9216	6.1646	3.0058	4.1536	3.9124	3.0059	6.0089	4.5695	3.6232	4.143	6.0312	1.6831	3.5427	4.1357	6.8139	5.8625	7.5001	6.7186	6.572	6.717	6.6737	6.9011	6.3714	6.1139	6.8597	6.3086	6.2966	6.3565	6.6727	6.9078	4.806
CPNE9	0.3204	0.4889	0.8825	0.0453	0.2172	0.4375	0.603	0.3032	0.3133	0.2868	0.2915	0.2032	0.3336	2.2914	0.6098	0.877	0.1655	0.2942	0	0.5685	0.309	0.222	0.3185	0.471	0.1156	0.2176	0.532	2.1677	0.5641	2.6537	3.1913	2.5735	2.8008	2.4503	2.9791	2.7917	2.8321	3.2161	1.8187	3.4155	1.2745	3.2585	3.3464	4.787
KCNJ10	1.5601	2.102	3.5415	0.6085	1.1199	1.445	3.2741	0.6437	0.9615	1.0986	2.9633	0.6507	1.3131	6.8023	3.1736	0.6916	1.2019	1.0436	2.3742	2.4814	1.4925	1.045	1.0968	2.4925	0.468	0.9968	1.7562	6.5982	2.784	6.5879	4.1964	3.2917	3.3709	5.9575	4.511	3.5624	5.2067	4.1535	3.8157	5.1764	3.3073	3.2182	3.1424	4.781
SLC39A12	0.8984	0.9014	2.9225	0.1798	0.1842	0.4564	3.0036	0.1518	0.2052	0.5201	1.9221	0.0884	0.5531	5.5382	2.176	0.1005	0.2985	0.4797	0.0418	1.5071	0.0799	0.4085	0.3075	1.0666	0	0.1255	0.5079	5.0419	1.6143	5.6736	3.3677	2.5118	2.9206	5.4413	3.5074	1.9401	4.4511	3.4917	2.6729	4.5056	2.5422	1.5906	2.0821	4.78
SCN1B	0.5144	0.5137	1.8899	0.8087	0.4535	0.543	2.0531	0.7058	0.6098	0.361	1.2675	0.6707	0.3561	4.0051	1.4502	0.697	0.604	0.6731	0.2232	1.6868	0.8596	0.3223	0.2662	1.3779	0.9665	0.8401	0.8034	5.405	2.4686	3.4853	4.6369	3.5951	3.1972	2.8944	4.9346	3.0507	2.5298	3.9259	2.2165	2.2936	2.1104	3.6119	5.2243	4.777
C2orf55	0.7218	0.5573	2.6393	0.2028	0.8065	0.6176	2.9271	0.3947	0.9193	0.7468	3.0387	0.797	1.4418	2.0961	3.6629	1.1726	1.8902	1.4514	0.5251	3.3977	1.4597	0.8464	1.5601	3.4184	0.2038	0.7708	0.4691	1.6698	3.0785	2.3976	4.2974	4.347	4.1983	2.3566	4.1005	4.212	2.7598	4.1836	4.005	2.9001	4.1185	4.2894	4.3636	4.766
MT1G	0	0.5505	2.1738	0.2407	0	0.1537	2.231	0.156	0.1223	0.158	0.9328	0	0.2829	5.3975	1.3651	0	0.2359	0	0	1.1763	0	0.1127	0.149	0.46	0	0.1094	0	5.3509	2.4443	4.0365	2.6915	2.7594	2.2486	4.3097	3.2117	2.8854	4.0112	3.7231	2.6553	4.0898	1.7579	2.257	2.2992	4.744
CA11	3.996	4.4428	5.8911	5.3337	4.2638	4.5084	6.0116	5.0323	4.4846	3.9562	6.1384	4.9904	4.2837	8.0659	6.2049	5.2027	4.8043	4.8953	3.3739	6.2933	4.4248	4.3639	4.4179	6.091	5.7877	4.7719	4.7904	6.864	6.3682	7.0029	7.7366	7.7371	7.4796	7.011	7.5768	7.2802	7.2766	7.7636	7.0983	7.5326	7.2025	7.5235	7.621	4.734
CRHBP	1.2999	2.6404	2.7061	0.54	1.0055	1.3091	2.2969	0.3596	1.4546	1.1946	2.8094	0.6178	1.1713	0.5746	2.3814	0.9231	1.1663	1.1417	0.6934	2.7674	1.9255	1.0602	1.3713	2.4286	0.293	0.461	0.7027	0.9539	1.0837	1.7079	4.0974	4.5334	4.3012	1.8152	3.4301	4.4511	2.6996	3.7766	4.5943	2.8548	4.4172	4.1397	3.425	4.7
NKX6-2	0.0495	0	2.0805	0	0	0	2.523	0	0.0481	0	0.1366	0.0479	0	3.5996	0.2147	0.0542	0	0.0683	0.1596	0.4557	0	0	0	0.0983	0	0.0429	0.1236	4.6932	0.0635	3.5595	6.0666	2.8108	2.7447	2.5555	3.2365	1.7184	4.1211	2.3508	0.859	2.2268	0.9881	3.0231	1.7773	4.654
C20orf103	0.9761	1.3673	4.2031	0.5442	0.5421	0.9386	3.8088	0.9847	0.6567	0.7369	3.2769	0.9714	1.2359	3.4764	3.5444	0.9199	1.0301	1.2212	0.5975	3.2675	1.4363	0.5363	1.084	3.3087	0.3691	0.46	1.5076	2.766	3.3496	4.1376	3.4704	3.7253	4.0515	4.3871	3.7708	3.9624	4.1168	4.0288	4.027	4.4252	3.8658	3.4267	3.3449	4.647
PYGM	0.2169	0.3368	2.3975	0.0737	0.1253	0.2733	2.191	0.0113	0.1563	0.1293	1.6239	0.0509	0.4246	5.3344	1.7634	0.0479	0.1476	0.4403	0.0813	1.5573	0.1128	0.0805	0.2036	1.5158	0.0882	0.0805	0.3834	5.5947	2.186	5.1632	3.1343	2.5217	2.817	4.5433	3.8312	2.0038	3.681	3.4844	2.142	3.5549	2.5737	2.1713	2.6602	4.628
RPH3A	2.2497	2.1	2.5777	0.8023	1.9123	1.8244	2.5089	0.835	2.005	1.2982	2.6022	0.8119	1.7418	3.678	2.9889	1.0911	1.9343	1.991	0.2466	2.8108	2.1128	1.788	2.2358	2.8727	0.6082	1.4109	1.9764	3.1343	2.4085	3.6849	4.7131	4.5341	4.444	2.9084	4.2526	4.5751	3.3038	4.1872	4.3885	3.2589	4.1579	5.0191	4.8128	4.626

## Sheet: Figure4
Right hemisphere	R1	Dorsal Regions										R1	Ventral Regions
		V1d	V2d	V3d	V3a	V3b	IPS0	IPS1	IPS2	IPS3			V1v	V2v	V3v	hV4	VO1	VO2	PHC1	PHC2
	intercept	0.4937	0.4691	0.4539	0.4528	0.4415	0.4412	0.4292	0.4358	0.4327		intercept	0.5098	0.4815	0.4561	0.4553	0.4496	0.4475	0.453	0.4483
	std err	0.0086	0.0087	0.0082	0.0076	0.0074	0.0071	0.0054	0.0065	0.0066		std err	0.0089	0.0086	0.0085	0.01	0.0092	0.0066	0.0067	0.0075
	slope	0.0005903	0.0006254	0.0007259	0.0007283	0.0007843	0.0007636	0.0007707	0.0006411	0.0006196		slope	0.0004576	0.0006304	0.0007204	0.0006994	0.0007131	0.0007334	0.0006415	0.0005722
	std err	6.476e-05	6.769e-05	5.818e-05	5.338e-05	6.101e-05	5.586e-05	4.582e-05	5.08e-05	4.922e-05		std err	7.364e-05	5.633e-05	5.92e-05	7.266e-05	6.86e-05	4.593e-05	5.167e-05	5.512e-05

## Sheet: Supplementary Fig 3
	quantitative T1 [sec]
	left hemisphere	Region
	Infants' age in days	V1	A1	S1	M1
	29	1.9198	1.9349	2.071	2.0241
	85	1.8861	1.8604	1.9225	1.9698
	185	1.66	1.9138	1.8574	1.7794
	23	1.9741	2.0603	2.0641	2.0201
	101	1.7064	1.8194	1.8029	1.7695
	189	1.6743	1.7818	1.724	1.7935
	24	2.0561	2.0841	2.0343	2.1327
	91	1.7991	1.8262	1.8946	1.8477
	189	1.636	1.7943	1.7272	1.7672
	37	1.9589	1.9751	2.0603	2.1206
	95	1.8601	1.8378	2.0133	1.8899
	179	1.7329	1.7503	1.9173	1.7551
	83	1.8477	1.803	1.9	1.9312
	181	1.711	1.7795	1.752	1.7617
	24	2.032	2.0293	2.0221	2.0147
	78	1.9344	1.9226	1.9809	2.0092
	167	1.7339	1.7357	1.7751	1.7689
	8	1.9387	1.9816	2.0869	2.0305
	104	1.8314	1.741	1.8486	1.8048
	181	1.7107	1.7661	1.731	1.7445
	31	1.7825	1.9323	1.9459	1.9992
	79	1.7657	1.8237	1.9831	1.9155
	174	1.6618	1.7308	1.7665	1.7779
	104	1.7969	1.8894	1.892	1.8544
	195	1.5673	1.7789	1.7541	1.6774
	18	1.9109	1.908	2.1192	2.033
	22	2.2082	2.0713	2.0923	2.1543
	106	1.6886	1.7416	1.8706	1.8546
	177	1.6558	1.7003	1.7331	1.7112
	30	1.9707	1.9382	2.0719	2.0021

## Sheet: Supplementary Fig 4
diffusion Mean Diffusivity [mm^2/sec]
left hemisphere	Region
Infants' age in days	V1	A1	S1	M1
85	0.0011	0.0011	0.0012	0.0012
185	0.001	0.0011	0.0011	0.0012
23	0.0012	0.0011	0.0011	0.0012
101	0.0011	0.001	0.0011	0.0011
189	0.001	0.0011	0.0011	0.0011
24	0.0012	0.0012	0.0012	0.0012
91	0.0011	0.0011	0.0011	0.0011
189	0.001	0.0011	0.0011	0.001
37	0.0012	0.0013	0.0012	0.0013
95	0.0012	0.0014	0.0014	0.0013
179	0.0011	0.0011	0.0012	0.0012
83	0.0011	0.0011	0.0011	0.0012
181	0.0011	0.0011	0.0011	0.0011
24	0.0012	0.0012	0.0012	0.0013
78	0.0012	0.0012	0.0012	0.0013
167	0.001	0.0011	0.0011	0.0011
104	0.0011	0.0012	0.0012	0.0011
181	0.001	0.0011	0.0011	0.0011
31	0.0011	0.0012	0.0012	0.0013
79	0.0011	0.0011	0.0011	0.0012
174	0.001	0.0012	0.0012	0.0012
104	0.0011	0.0011	0.0011	0.0011
195	0.001	0.0011	0.0011	0.0011
18	0.0012	0.0012	0.0012	0.0013
22	0.0013	0.0012	0.0013	0.0013
106	0.0011	0.0011	0.0012	0.0012
177	0.001	0.001	0.0011	0.0011
30	0.0011	0.0012	0.0012	0.0013

## Sheet: Supplementary Fig 5
T1 [sec] in left hemisphere	Dorsal Regions											Ventral Regions
Infants' age in days	V1d	V2d	V3d	V3a	V3b	IPS0	IPS1	IPS2	IPS3		Infants' age in days	V1v	V2v	V3v	hV4	VO1	VO2	PHC1	PHC2
29	1.9655	2.1379	2.1845	2.1879	2.2052	2.2844	2.137	2.1508	2.2263		29	1.8338	2.1582	2.3562	2.3529	2.2579	2.2243	2.1773	2.1168
85	1.8694	1.9267	1.9686	1.9707	1.9982	1.9823	1.9934	2.0106	2.0092		85	1.8933	1.8785	1.9069	1.9723	1.9588	1.9788	1.9456	1.9699
185	1.6295	1.6705	1.764	1.7494	1.8122	1.8091	1.8204	1.8	1.8257		185	1.6618	1.7787	1.7837	1.7863	1.7268	1.6928	1.8	1.8411
23	1.9291	2.0933	2.1276	2.1455	2.1632	2.2718	2.2239	2.2001	2.2415		23	1.9906	2.0015	2.0058	2.0333	2.0814	2.1371	2.1136	2.1671
101	1.7326	1.8129	1.8088	1.8347	1.8284	1.9652	2.0275	1.9909	2.0197		101	1.7457	1.7936	1.9124	1.9438	1.9062	1.9138	1.8402	1.8151
189	1.703	1.7586	1.7688	1.7401	1.7893	1.7835	1.8305	1.8221	1.8357		189	1.6587	1.6704	1.7223	1.7272	1.7139	1.733	1.7448	1.7968
24	2.1161	2.2122	2.227	2.3052	2.3009	2.4351	2.3597	2.3994	2.2828		24	2.0169	2.0868	2.2785	2.2503	2.2519	2.1523	2.0842	2.3011
91	1.7604	1.6559	1.829	1.9194	1.9736	1.9496	2.0188	2.0533	2.0458		91	1.8056	1.8863	1.9422	1.9171	1.9846	1.9859	1.934	1.9821
189	1.5863	1.6194	1.7403	1.8608	1.7969	1.8479	1.8179	1.8388	1.8307		189	1.6701	1.6894	1.7019	1.7267	1.7323	1.7463	1.7547	1.8398
37	2.0053	2.0619	2.2641	2.319	2.1585	2.2493	2.3612	2.4028	2.2923		37	1.8915	1.8956	2.0975	2.1984	2.2864	2.1736	2.1605	2.241
95	1.8821	1.9413	1.9964	2.0241	1.999	2.0251	2.1544	2.2015	2.1445		95	1.8321	1.8173	1.8764	1.8721	1.9761	1.9432	1.9937	2.1045
179	1.7184	1.885	1.7524	1.7353	1.8606	1.7534	1.8272	1.9416	1.8834		179	1.7498	1.6738	1.6394	1.6989	1.7329	1.7484	1.7708	1.8342
83	1.8286	1.8973	1.9474	1.9035	1.9756	1.9678	2.0457	2.0827	2.0439		83	1.834	1.8293	1.8883	1.9532	1.8812	1.9424	1.9543	2.0001
181	1.7226	1.748	1.7151	1.7665	1.7648	1.7573	1.8665	1.9984	1.8914		181	1.7506	1.7178	1.7658	1.7705	1.7811	1.7743	1.7828	1.8013
24	2.0818	2.1505	2.1855	2.1359	2.201	2.1677	2.1842	2.2735	2.3007		24	1.9936	2.1078	2.1871	2.2366	2.2405	2.2821	2.1835	2.2033
78	1.8862	1.9603	1.9932	1.9807	2.0252	2.0337	2.0361	2.0772	2.1026		78	1.9447	2.0184	2.0152	1.99	2.0109	2.0532	1.988	2.0187
167	1.7407	1.6743	1.7837	1.7709	1.7811	1.84	1.8998	1.8784	1.858		167	1.7664	1.7634	1.8375	1.8914	2.0065	1.8808	1.8896	1.9145
8	1.9343	2.1304	2.1744	2.1649	2.1631	2.1576	2.1062	2.1772	2.1647		8	1.8684	2.0432	2.1529	2.0999	2.1472	2.1476	2.1379	2.1049
104	1.7901	1.7926	1.8179	1.8055	1.8538	1.8238	1.8411	1.926	1.9416		104	1.8937	1.8105	1.8085	1.8462	1.929	1.903	1.9367	1.9401
181	1.7143	1.7046	1.7262	1.6634	1.7563	1.6601	1.6795	1.7898	1.8489		181	1.732	1.6854	1.7177	1.7323	1.7426	1.7516	1.8496	1.8719
31	1.6339	1.553	1.7251	2.052	1.8805	2.1348	2.1776	2.1341	2.0873		31	1.6585	1.9435	1.9749	2.0638	1.9718	1.997	1.9508	1.9579
79	1.7363	1.7456	1.8495	1.9192	1.9138	1.9129	2.0983	2.06	2.1153		79	1.7693	1.831	1.9271	1.8374	1.9464	2.018	1.9631	1.9704
174	1.5976	1.5908	1.6343	1.711	1.806	1.6967	1.6684	1.7689	1.7999		174	1.6853	1.6848	1.6085	1.6339	1.631	1.6533	1.6532	1.6573
104	1.8597	1.9531	1.9075	1.8983	1.917	1.8688	1.957	2.0322	2.0241		104	1.7597	1.7991	1.8701	1.9173	1.9294	1.8696	1.8761	2.1098
195	1.5026	1.6476	1.6722	1.6178	1.6929	1.6846	1.7281	1.7787	1.7306		195	1.5657	1.5347	1.603	1.6323	1.5935	1.5491	1.6477	1.8333
18	1.8416	1.8651	1.9912	1.9713	2.0571	2.0443	2.2786	2.3404	2.1929		18	1.8067	1.7516	1.8445	1.7517	1.8396	1.9749	2.1445	2.1196
22	2.2708	2.2884	2.3849	2.3571	2.3007	2.3814	2.2627	2.2872	2.3624		22	2.1748	2.2934	2.3015	2.4009	2.3799	2.2501	2.4867	2.4748
106	1.6505	1.6402	1.8436	1.829	1.9209	1.8872	1.8614	1.956	1.9385		106	1.6979	1.7727	1.9211	1.7895	1.8476	1.8727	1.8937	1.966
177	1.6322	1.6651	1.724	1.779	1.8091	1.764	1.7612	1.8681	1.8553		177	1.6599	1.7139	1.7763	1.7783	1.7413	1.7524	1.7425	1.7694
30	1.9773	2.0394	2.1199	2.0919	2.0968	2.1161	2.1391	2.1833	2.1853		30	2.0004	2.1068	2.1214	2.1373	2.1821	2.2212	2.1276	2.1083

## Sheet: Supplementary Fig 6
Mean Diffusivity [mm^2/sec]
LEFT HEMISPERES	Dorsal Regions											Ventral Regions
Infants' age in days	V1d	V2d	V3d	V3a	V3b	IPS0	IPS1	IPS2	IPS3		Infants' age in days	V1v	V2v	V3v	hV4	VO1	VO2	PHC1	PHC2
85	0.0011	0.0011	0.0011	0.0011	0.0011	0.0011	0.0011	0.0011	0.0011		85	0.0011	0.0012	0.0011	0.0011	0.0011	0.0011	0.0012	0.0012
185	0.001	0.001	0.001	0.001	0.001	0.001	0.001	0.001	0.0012		185	0.001	0.0011	0.0011	0.0011	0.001	0.001	0.0011	0.0011
23	0.0011	0.0012	0.0012	0.0012	0.0012	0.0012	0.0012	0.0013	0.0012		23	0.0012	0.0012	0.0012	0.0012	0.0012	0.0012	0.0012	0.0012
101	0.0011	0.0011	0.0011	0.0012	0.0011	0.0011	0.0011	0.0012	0.0011		101	0.0011	0.0011	0.0011	0.0011	0.0011	0.0011	0.0011	0.0011
189	0.001	0.001	0.001	0.001	0.001	0.001	0.001	0.001	0.001		189	0.001	0.0011	0.001	0.001	0.001	0.001	0.001	0.001
24	0.0011	0.0011	0.0012	0.0012	0.0012	0.0012	0.0012	0.0013	0.0013		24	0.0012	0.0012	0.0013	0.0012	0.0012	0.0012	0.0012	0.0012
91	0.0011	0.0011	0.0011	0.0011	0.0011	0.0011	0.0011	0.0011	0.0011		91	0.0011	0.0011	0.0012	0.0011	0.0011	0.0011	0.0012	0.0012
189	0.001	0.0009	0.001	0.001	0.001	0.001	0.001	0.001	0.001		189	0.001	0.0011	0.0011	0.001	0.001	0.001	0.001	0.0012
37	0.0013	0.0013	0.0013	0.0013	0.0013	0.0013	0.0014	0.0014	0.0014		37	0.0013	0.0012	0.0012	0.0012	0.0012	0.0013	0.0013	0.0013
95	0.0011	0.0011	0.0011	0.0011	0.0011	0.0011	0.0012	0.0013	0.0013		95	0.0012	0.0012	0.0012	0.0012	0.0012	0.0013	0.0012	0.0013
179	0.001	0.0009	0.001	0.001	0.001	0.001	0.001	0.0011	0.0011		179	0.0011	0.0011	0.0011	0.0011	0.001	0.0011	0.0011	0.0011
83	0.0012	0.0011	0.001	0.0011	0.001	0.0011	0.0011	0.0012	0.0011		83	0.0012	0.0011	0.001	0.0011	0.0011	0.0011	0.0011	0.0011
181	0.0011	0.001	0.001	0.001	0.001	0.001	0.001	0.0011	0.0011		181	0.0011	0.0011	0.0011	0.001	0.001	0.0011	0.001	0.0011
24	0.0012	0.0012	0.0013	0.0012	0.0013	0.0013	0.0013	0.0014	0.0013		24	0.0012	0.0013	0.0013	0.0014	0.0013	0.0013	0.0013	0.0013
78	0.0011	0.0011	0.0011	0.0011	0.0011	0.0011	0.0011	0.0012	0.0012		78	0.0012	0.0013	0.0012	0.0011	0.0012	0.0012	0.0011	0.0012
167	0.0009	0.0009	0.001	0.001	0.001	0.001	0.001	0.001	0.0011		167	0.001	0.0011	0.0011	0.001	0.0011	0.0011	0.0012	0.0011
104	0.001	0.001	0.001	0.001	0.001	0.0011	0.0011	0.0011	0.0011		104	0.0011	0.0011	0.0011	0.0011	0.0012	0.0012	0.0011	0.0011
181	0.0009	0.0009	0.0009	0.001	0.0009	0.001	0.001	0.001	0.001		181	0.001	0.0009	0.001	0.0009	0.001	0.001	0.0011	0.0011
31	0.001	0.0011	0.0012	0.0012	0.0012	0.0012	0.0013	0.0013	0.0013		31	0.0011	0.0012	0.0012	0.0011	0.0011	0.0012	0.0012	0.0012
79	0.0011	0.001	0.0011	0.0011	0.0011	0.0011	0.0011	0.0012	0.0012		79	0.0011	0.0011	0.0011	0.0011	0.0012	0.0011	0.0011	0.0012
174	0.001	0.0009	0.0009	0.0009	0.0009	0.001	0.001	0.0011	0.0011		174	0.001	0.001	0.001	0.001	0.001	0.001	0.001	0.001
104	0.0011	0.0011	0.0011	0.0011	0.0011	0.0011	0.0011	0.0011	0.0011		104	0.0011	0.0011	0.0011	0.0011	0.0011	0.0011	0.0011	0.0012
195	0.001	0.0009	0.001	0.001	0.001	0.001	0.001	0.0011	0.001		195	0.0011	0.001	0.001	0.001	0.001	0.001	0.001	0.0011
18	0.0012	0.0013	0.0012	0.0012	0.0012	0.0012	0.0012	0.0013	0.0012		18	0.0012	0.0012	0.0012	0.0011	0.0012	0.0012	0.0012	0.0012
22	0.0013	0.0014	0.0015	0.0014	0.0013	0.0013	0.0013	0.0014	0.0014		22	0.0013	0.0015	0.0013	0.0013	0.0013	0.0013	0.0013	0.0013
106	0.0011	0.001	0.001	0.0011	0.0011	0.0011	0.0011	0.0011	0.0011		106	0.0011	0.001	0.0011	0.0011	0.0012	0.0012	0.0012	0.0013
177	0.001	0.001	0.001	0.001	0.001	0.001	0.001	0.0011	0.0011		177	0.001	0.0011	0.001	0.001	0.001	0.001	0.001	0.001
30	0.0011	0.0011	0.0012	0.0012	0.0012	0.0012	0.0012	0.0013	0.0013		30	0.0011	0.0012	0.0012	0.0012	0.0012	0.0013	0.0012	0.0012
RIGHT HEMISPERES	Dorsal Regions											Ventral Regions
Infants' age in days	V1d	V2d	V3d	V3a	V3b	IPS0	IPS1	IPS2	IPS3		Infants' age in days	V1v	V2v	V3v	hV4	VO1	VO2	PHC1	PHC2
85	0.001	0.0011	0.001	0.0011	0.0011	0.0012	0.0012	0.0012	0.0012		85	0.0011	0.0011	0.0011	0.0011	0.0012	0.0011	0.0011	0.0011
185	0.001	0.001	0.001	0.001	0.001	0.001	0.001	0.001	0.0011		185	0.0011	0.0012	0.0011	0.001	0.0011	0.001	0.001	0.001
23	0.0012	0.0012	0.0012	0.0012	0.0012	0.0012	0.0012	0.0013	0.0013		23	0.0011	0.0012	0.0012	0.0012	0.0012	0.0012	0.0012	0.0012
101	0.0011	0.0011	0.0011	0.0011	0.0011	0.0011	0.0011	0.0011	0.0011		101	0.0011	0.0011	0.0011	0.0011	0.0011	0.0011	0.0011	0.0011
189	0.001	0.001	0.001	0.001	0.0009	0.001	0.001	0.001	0.001		189	0.001	0.0011	0.001	0.001	0.001	0.001	0.001	0.001
24	0.0011	0.0011	0.0011	0.0012	0.0012	0.0012	0.0012	0.0012	0.0013		24	0.0012	0.0011	0.0011	0.0011	0.0012	0.0012	0.0012	0.0013
91	0.0011	0.0011	0.0011	0.0011	0.0011	0.0011	0.0011	0.0011	0.0011		91	0.0011	0.0011	0.0011	0.0011	0.0011	0.0011	0.0011	0.0012
189	0.001	0.0009	0.001	0.001	0.001	0.001	0.001	0.001	0.001		189	0.001	0.001	0.001	0.001	0.001	0.001	0.0011	0.0011
37	0.0012	0.0013	0.0013	0.0013	0.0012	0.0014	0.0014	0.0014	0.0014		37	0.0012	0.0012	0.0012	0.0013	0.0013	0.0012	0.0012	0.0013
95	0.0011	0.001	0.0011	0.0011	0.001	0.0011	0.0012	0.0011	0.0012		95	0.0012	0.0013	0.0012	0.0012	0.0012	0.0012	0.0012	0.0012
179	0.001	0.0009	0.001	0.001	0.001	0.001	0.001	0.001	0.0011		179	0.001	0.0011	0.0011	0.001	0.0011	0.0011	0.0011	0.0011
83	0.0011	0.0011	0.0011	0.0011	0.0011	0.0011	0.0011	0.0012	0.0011		83	0.0011	0.0011	0.0011	0.0011	0.0011	0.0011	0.0011	0.0011
181	0.001	0.001	0.0009	0.001	0.001	0.001	0.001	0.001	0.001		181	0.001	0.001	0.001	0.0011	0.001	0.001	0.0011	0.0011
24	0.0012	0.0012	0.0013	0.0013	0.0013	0.0012	0.0013	0.0013	0.0013		24	0.0012	0.0013	0.0013	0.0012	0.0013	0.0013	0.0013	0.0013
78	0.0011	0.0011	0.0011	0.0011	0.0012	0.0011	0.0012	0.0012	0.0012		78	0.0011	0.0011	0.0012	0.0011	0.0012	0.0012	0.0012	0.0012
167	0.001	0.0009	0.0009	0.0009	0.001	0.001	0.001	0.0011	0.001		167	0.001	0.0011	0.001	0.001	0.001	0.001	0.001	0.0011
104	0.001	0.0011	0.001	0.001	0.001	0.0011	0.0011	0.001	0.0011		104	0.001	0.0011	0.0011	0.0011	0.0011	0.0011	0.0011	0.0011
181	0.0009	0.0009	0.0009	0.0009	0.0009	0.001	0.0009	0.001	0.001		181	0.0009	0.001	0.001	0.001	0.001	0.001	0.001	0.0011
31	0.0011	0.0011	0.0012	0.0012	0.0012	0.0012	0.0013	0.0012	0.0012		31	0.0011	0.0011	0.0012	0.0011	0.0012	0.0012	0.0012	0.0013
79	0.001	0.001	0.001	0.0011	0.001	0.0011	0.0011	0.0011	0.0012		79	0.0011	0.0011	0.0011	0.0011	0.0011	0.0011	0.0011	0.0011
174	0.001	0.0009	0.0009	0.001	0.001	0.001	0.001	0.0011	0.0011		174	0.001	0.001	0.001	0.001	0.0009	0.001	0.001	0.001
104	0.0011	0.0011	0.0011	0.0011	0.0011	0.0011	0.0011	0.0011	0.0011		104	0.0011	0.0011	0.0011	0.0011	0.0011	0.0011	0.0011	0.0011
195	0.001	0.001	0.0009	0.001	0.001	0.001	0.001	0.001	0.001		195	0.001	0.001	0.001	0.001	0.001	0.001	0.001	0.0011
18	0.0012	0.0012	0.0012	0.0012	0.0012	0.0013	0.0012	0.0013	0.0013		18	0.0012	0.0012	0.0012	0.0012	0.0012	0.0012	0.0012	0.0012
22	0.0013	0.0013	0.0014	0.0014	0.0014	0.0014	0.0013	0.0014	0.0013		22	0.0013	0.0014	0.0013	0.0013	0.0013	0.0013	0.0013	0.0013
106	0.001	0.001	0.0009	0.0011	0.001	0.0011	0.0011	0.0011	0.0011		106	0.001	0.0013	0.0012	0.0011	0.0012	0.0012	0.0012	0.0011
177	0.001	0.001	0.001	0.001	0.001	0.001	0.001	0.001	0.001		177	0.001	0.001	0.001	0.001	0.001	0.001	0.001	0.001
30	0.0011	0.0011	0.0011	0.0012	0.0012	0.0012	0.0012	0.0013	0.0013		30	0.0012	0.0012	0.0012	0.0011	0.0012	0.0012	0.0012	0.0012

## Sheet: Supplementary Fig 8
R1 [sec^-1] in left hemisphere	Dorsal Regions											Ventral Regions
Infants' age in days	V1d	V2d	V3d	V3a	V3b	IPS0	IPS1	IPS2	IPS3		Infants' age in days	V1v	V2v	V3v	hV4	VO1	VO2	PHC1	PHC2
29	0.5088	0.4677	0.4578	0.4571	0.4535	0.4377	0.4679	0.4649	0.4492		29	0.5453	0.4633	0.4244	0.425	0.4429	0.4496	0.4593	0.4724
85	0.5349	0.519	0.508	0.5074	0.5004	0.5045	0.5017	0.4974	0.4977		85	0.5282	0.5323	0.5244	0.507	0.5105	0.5054	0.514	0.5076
185	0.6137	0.5986	0.5669	0.5716	0.5518	0.5528	0.5493	0.5555	0.5477		185	0.6018	0.5622	0.5606	0.5598	0.5791	0.5907	0.5555	0.5432
23	0.5184	0.4777	0.47	0.4661	0.4623	0.4402	0.4497	0.4545	0.4461		23	0.5024	0.4996	0.4986	0.4918	0.4804	0.4679	0.4731	0.4614
101	0.5772	0.5516	0.5528	0.5451	0.5469	0.5089	0.4932	0.5023	0.4951		101	0.5728	0.5575	0.5229	0.5144	0.5246	0.5225	0.5434	0.5509
189	0.5872	0.5686	0.5654	0.5747	0.5589	0.5607	0.5463	0.5488	0.5447		189	0.6029	0.5987	0.5806	0.579	0.5835	0.577	0.5731	0.5565
24	0.4726	0.452	0.449	0.4338	0.4346	0.4107	0.4238	0.4168	0.438		24	0.4958	0.4792	0.4389	0.4444	0.4441	0.4646	0.4798	0.4346
91	0.5681	0.6039	0.5468	0.521	0.5067	0.5129	0.4953	0.487	0.4888		91	0.5538	0.5301	0.5149	0.5216	0.5039	0.5036	0.5171	0.5045
189	0.6304	0.6175	0.5746	0.5374	0.5565	0.5411	0.5501	0.5438	0.5462		189	0.5988	0.5919	0.5876	0.5791	0.5773	0.5727	0.5699	0.5436
37	0.4987	0.485	0.4417	0.4312	0.4633	0.4446	0.4235	0.4162	0.4362		37	0.5287	0.5276	0.4768	0.4549	0.4374	0.4601	0.4629	0.4462
95	0.5313	0.5151	0.5009	0.494	0.5002	0.4938	0.4642	0.4542	0.4663		95	0.5458	0.5503	0.5329	0.5342	0.506	0.5146	0.5016	0.4752
179	0.5819	0.5305	0.5706	0.5763	0.5375	0.5703	0.5473	0.515	0.531		179	0.5715	0.5975	0.61	0.5886	0.5771	0.572	0.5647	0.5452
83	0.5469	0.5271	0.5135	0.5253	0.5062	0.5082	0.4888	0.4801	0.4893		83	0.5452	0.5467	0.5296	0.512	0.5316	0.5148	0.5117	0.5
181	0.5805	0.5721	0.5831	0.5661	0.5666	0.5691	0.5358	0.5004	0.5287		181	0.5712	0.5821	0.5663	0.5648	0.5615	0.5636	0.5609	0.5552
24	0.4804	0.465	0.4576	0.4682	0.4543	0.4613	0.4578	0.4399	0.4346		24	0.5016	0.4744	0.4572	0.4471	0.4463	0.4382	0.458	0.4539
78	0.5302	0.5101	0.5017	0.5049	0.4938	0.4917	0.4911	0.4814	0.4756		78	0.5142	0.4954	0.4962	0.5025	0.4973	0.4871	0.503	0.4954
167	0.5745	0.5973	0.5606	0.5647	0.5614	0.5435	0.5264	0.5324	0.5382		167	0.5661	0.5671	0.5442	0.5287	0.4984	0.5317	0.5292	0.5223
8	0.517	0.4694	0.4599	0.4619	0.4623	0.4635	0.4748	0.4593	0.462		8	0.5352	0.4894	0.4645	0.4762	0.4657	0.4656	0.4677	0.4751
104	0.5586	0.5578	0.5501	0.5539	0.5394	0.5483	0.5431	0.5192	0.5151		104	0.5281	0.5523	0.5529	0.5417	0.5184	0.5255	0.5163	0.5154
181	0.5833	0.5867	0.5793	0.6012	0.5694	0.6024	0.5954	0.5587	0.5409		181	0.5774	0.5933	0.5822	0.5773	0.5739	0.5709	0.5407	0.5342
31	0.612	0.6439	0.5797	0.4873	0.5318	0.4684	0.4592	0.4686	0.4791		31	0.6029	0.5145	0.5064	0.4845	0.5072	0.5008	0.5126	0.5107
79	0.5759	0.5729	0.5407	0.521	0.5225	0.5228	0.4766	0.4854	0.4728		79	0.5652	0.5461	0.5189	0.5442	0.5138	0.4956	0.5094	0.5075
174	0.6259	0.6286	0.6119	0.5845	0.5537	0.5894	0.5994	0.5653	0.5556		174	0.5934	0.5936	0.6217	0.612	0.6131	0.6048	0.6049	0.6034
104	0.5377	0.512	0.5242	0.5268	0.5216	0.5351	0.511	0.4921	0.494		104	0.5683	0.5558	0.5347	0.5216	0.5183	0.5349	0.533	0.474
195	0.6655	0.607	0.598	0.6181	0.5907	0.5936	0.5787	0.5622	0.5778		195	0.6387	0.6516	0.6238	0.6126	0.6276	0.6455	0.6069	0.5455
18	0.543	0.5362	0.5022	0.5073	0.4861	0.4892	0.4389	0.4273	0.456		18	0.5535	0.5709	0.5422	0.5709	0.5436	0.5063	0.4663	0.4718
22	0.4404	0.437	0.4193	0.4243	0.4347	0.4199	0.4419	0.4372	0.4233		22	0.4598	0.436	0.4345	0.4165	0.4202	0.4444	0.4021	0.4041
106	0.6059	0.6097	0.5424	0.5468	0.5206	0.5299	0.5372	0.5112	0.5159		106	0.5889	0.5641	0.5205	0.5588	0.5413	0.534	0.5281	0.5086
177	0.6127	0.6006	0.5801	0.5621	0.5527	0.5669	0.5678	0.5353	0.539		177	0.6024	0.5835	0.563	0.5623	0.5743	0.5707	0.5739	0.5652
30	0.5058	0.4903	0.4717	0.478	0.4769	0.4726	0.4675	0.458	0.4576		30	0.4999	0.4747	0.4714	0.4679	0.4583	0.4502	0.47	0.4743
R1 in right hemisphere	Dorsal Regions											Ventral Regions
Infants' age in days	V1d	V2d	V3d	V3a	V3b	IPS0	IPS1	IPS2	IPS3		Infants' age in days	V1v	V2v	V3v	hV4	VO1	VO2	PHC1	PHC2
29	0.4793	0.461	0.4636	0.4652	0.4682	0.437	0.438	0.4625	0.4521		29	0.4925	0.4802	0.4604	0.4657	0.4622	0.4595	0.4607	0.4554
85	0.5356	0.5099	0.5134	0.5087	0.4965	0.4904	0.485	0.4917	0.491		85	0.5379	0.5197	0.5165	0.5047	0.5033	0.5129	0.5202	0.5221
185	0.5983	0.5668	0.5728	0.5587	0.6132	0.606	0.5852	0.5757	0.5683		185	0.6037	0.5662	0.5513	0.5775	0.5531	0.5594	0.5746	0.5514
23	0.4909	0.4817	0.468	0.4802	0.4639	0.465	0.447	0.4512	0.4572		23	0.4715	0.4708	0.4918	0.5021	0.4876	0.4748	0.474	0.4599
101	0.5624	0.5812	0.5404	0.5282	0.5095	0.5093	0.4887	0.5114	0.5071		101	0.5754	0.5433	0.5257	0.5167	0.5338	0.5292	0.5121	0.519
189	0.5806	0.5811	0.5831	0.5784	0.5701	0.5572	0.562	0.5661	0.5387		189	0.5982	0.5824	0.5869	0.578	0.5653	0.5687	0.5567	0.5491
24	0.4881	0.4638	0.4406	0.4417	0.4304	0.4198	0.4183	0.4226	0.412		24	0.4708	0.4826	0.4487	0.4607	0.4573	0.4283	0.4549	0.4638
91	0.5585	0.5499	0.5422	0.5169	0.5016	0.5232	0.4937	0.4748	0.4903		91	0.5456	0.5378	0.5429	0.5268	0.5224	0.5117	0.5152	0.4951
189	0.5982	0.5585	0.5821	0.5322	0.5594	0.5989	0.5927	0.5246	0.5464		189	0.5695	0.5826	0.5956	0.5705	0.5743	0.5873	0.5742	0.5591
37	0.521	0.484	0.434	0.4509	0.4612	0.4507	0.4497	0.4485	0.437		37	0.5478	0.5381	0.4916	0.4654	0.4411	0.4752	0.4754	0.4443
95	0.529	0.5007	0.507	0.4987	0.4972	0.4993	0.4911	0.4923	0.4689		95	0.5456	0.543	0.5439	0.5281	0.5314	0.5006	0.4684	0.4393
179	0.6061	0.5501	0.5577	0.5765	0.5792	0.5783	0.5684	0.5484	0.4934		179	0.5816	0.6009	0.5942	0.5972	0.5951	0.5997	0.5781	0.5606
83	0.5323	0.523	0.5081	0.5164	0.5098	0.4926	0.5023	0.4974	0.4942		83	0.5435	0.5455	0.525	0.5125	0.5074	0.5454	0.5371	0.4997
181	0.5914	0.5832	0.591	0.5944	0.568	0.559	0.5444	0.5165	0.5262		181	0.5896	0.5824	0.5644	0.5643	0.5736	0.5689	0.5934	0.5848
24	0.4918	0.46	0.4629	0.4496	0.4426	0.4595	0.4526	0.4391	0.4284		24	0.4958	0.4821	0.4768	0.4702	0.4732	0.4609	0.4655	0.4651
78	0.5185	0.5076	0.4997	0.4994	0.4806	0.4845	0.4877	0.4809	0.4828		78	0.5254	0.5064	0.5013	0.5094	0.487	0.4973	0.5024	0.4981
167	0.5826	0.5822	0.5748	0.5713	0.5661	0.5551	0.5178	0.5059	0.4939		167	0.5634	0.5381	0.528	0.5598	0.537	0.5383	0.5299	0.5291
8	0.4919	0.4778	0.4692	0.4692	0.458	0.4667	0.4589	0.479	0.4564		8	0.524	0.4833	0.4728	0.472	0.4418	0.4481	0.4447	0.4525
104	0.5673	0.5656	0.5554	0.559	0.5513	0.5462	0.5286	0.5097	0.5178		104	0.5459	0.5375	0.5385	0.5268	0.5252	0.5214	0.522	0.5111
181	0.6159	0.5972	0.5735	0.6121	0.5596	0.5744	0.5576	0.5456	0.5534		181	0.6156	0.6047	0.5883	0.5899	0.5938	0.5808	0.5685	0.5517
31	0.6187	0.559	0.5614	0.496	0.4591	0.5043	0.4645	0.4701	0.4701		31	0.5589	0.5122	0.4965	0.5124	0.4604	0.4681	0.4721	0.4667
79	0.5597	0.5534	0.5333	0.527	0.5263	0.5332	0.5017	0.4797	0.4903		79	0.5495	0.5312	0.5205	0.5078	0.5075	0.5076	0.5109	0.5067
174	0.6358	0.6025	0.6131	0.6285	0.6143	0.5987	0.5798	0.5586	0.5504		174	0.6196	0.6199	0.6211	0.597	0.6031	0.6006	0.5875	0.5864
104	0.5541	0.5224	0.5134	0.5157	0.5073	0.4989	0.5147	0.4888	0.4928		104	0.5426	0.5413	0.5249	0.5191	0.5185	0.5172	0.5371	0.5145
195	0.5818	0.5753	0.6087	0.5865	0.6404	0.589	0.5942	0.6132	0.5949		195	0.6051	0.5839	0.5995	0.6043	0.5949	0.6179	0.62	0.5935
18	0.5166	0.4882	0.4965	0.5082	0.4908	0.4922	0.4421	0.453	0.4554		18	0.534	0.5588	0.5091	0.5388	0.5008	0.47	0.4667	0.4774
22	0.4719	0.424	0.4154	0.4351	0.4426	0.4289	0.4291	0.4392	0.4282		22	0.4823	0.4395	0.4356	0.4239	0.4189	0.4388	0.4557	0.4472
106	0.5893	0.5701	0.5211	0.5602	0.5635	0.5445	0.5359	0.5134	0.5166		106	0.5971	0.5478	0.5557	0.5748	0.5488	0.5445	0.556	0.551
177	0.5946	0.5778	0.5829	0.5725	0.5589	0.5705	0.5761	0.5693	0.5567		177	0.5916	0.5717	0.584	0.5771	0.5807	0.5846	0.5898	0.5863
30	0.5167	0.4891	0.4874	0.4884	0.4919	0.4793	0.4731	0.4512	0.4444		30	0.4966	0.4733	0.4792	0.4717	0.4802	0.4793	0.5018	0.4928
